# Supplementary material for: Intercellular transfer of cancer cell invasiveness via endosome-mediated protease shedding
Source: Nat Commun. 2024 Feb 10;15:1277. doi: 10.1038/s41467-024-45558-8 (PMC10858897; doi:10.1038/s41467-024-45558-8)
Supplement: Supplementary file 8 — Source Data [file 41467_2024_45558_MOESM8_ESM.xlsx]

## Sheet: Fig.1e
			Manders' Overlap Coefficient								Manders' Overlap Coefficient									Manders' Overlap Coefficient
			Fraction of mCh-MT1-MMP with endosomes				Table Analyzed	MT1-MMP with endosomes			Fraction of TKS5-GFP with endosomes				Table Analyzed	TKS5 with endosomes				Fraction of TKS5-GFP with mCh-MT1-MMP						Table Analyzed	TKS5 with MT1-MMP
				WT	DC							WT	DC								WT	DC
			Exp 1	0.4362	0.415		Column B	DC			Exp 1	0.4362	0.415		Column B	DC				Exp 1	0.7708	0.0162				Column B	DC
			Exp 2	0.3232	0.5034		vs.	vs,			Exp 2	0.3232	0.5034		vs.	vs,				Exp 2	0.885	0.0168				vs.	vs,
			Exp 3	0.5024	0.3936		Column A	WT			Exp 3	0.5024	0.3936		Column A	WT				Exp 3	0.7778	0.0032				Column A	WT
			Number of frames analyzed (6-7 cells per frame)				Unpaired t test				Number of frames analyzed (6-7 cells per frame)				Unpaired t test					Number of frames analyzed (6-7 cells per frame)						Unpaired t test
			Exp 1	5	5		P value	0.8022			Exp 1	5	5		P value	0.0024				Exp 1	5	5				P value	<0,0001	2.78327e-05
			Exp 2	5	5		P value summary	ns			Exp 2	5	5		P value summary	**				Exp 2	5	5				P value summary	****
			Exp 3	5	5		Significantly different (P < 0.05)?	No			Exp 3	5	5		Significantly different (P < 0.05)?	Yes				Exp 3	5	5				Significantly different (P < 0.05)?	Yes
			Sum	15	15		One- or two-tailed P value?	Two-tailed			Sum	15	15		One- or two-tailed P value?	Two-tailed				Sum	15	15				One- or two-tailed P value?	Two-tailed
							t, df	t=0,2676, df=4							t, df	t=6,837, df=4										t, df	t=20,50, df=4
							How big is the difference?								How big is the difference?											How big is the difference?
							Mean of column A	0.42							Mean of column A	0.4367										Mean of column A	0.8133
							Mean of column B	0.4367							Mean of column B	0.05667										Mean of column B	0.01333
							Difference between means (B - A) ± SEM	0,01667 ± 0,06227							Difference between means (B - A) ± SEM	-0,3800 ± 0,05558										Difference between means (B - A) ± SEM	-0,8000 ± 0,03902
							95% confidence interval	-0,1562 to 0,1896							95% confidence interval	-0,5343 to -0,2257										95% confidence interval	-0,9083 to -0,6917
							R squared (eta squared)	0.01759							R squared (eta squared)	0.9212										R squared (eta squared)	0.9906
							F test to compare variances								F test to compare variances											F test to compare variances
							F, DFn, Dfd	2,598, 2, 2							F, DFn, Dfd	38,71, 2, 2										F, DFn, Dfd	33,25, 2, 2
							P value	0.5559							P value	0.0504										P value	0.0584
							P value summary	ns							P value summary	ns										P value summary	ns
							Significantly different (P < 0.05)?	No							Significantly different (P < 0.05)?	No										Significantly different (P < 0.05)?	No
							Data analyzed								Data analyzed											Data analyzed
							Sample size, column A	3							Sample size, column A	3										Sample size, column A	3
							Sample size, column B	3							Sample size, column B	3										Sample size, column B	3

## Sheet: Fig.2a
		Scoring of Cells with TKS5 dots (%)
		pEGFP-TKS5 wt			pEGFP-TKS5(1-139)			pEGFP-TKS5(1-323)			pEGFP-TKS5(1-505)			pEGFP-TKS5(324-1118)			pEGFP-TKS5(140-1118)
		mCherry	wt	DC	mCherry	wt	DC	mCherry	wt	DC	mCherry	wt	DC	mCherry	wt	DC	mCherry	wt	DC			Table Analyzed	TKS dots in %						Number of families	1
	Exp1	0	40	3	32.7	89	51.5	2	80.2	5	0	43	0	0	1	0	2	4	1.9			Data sets analyzed	A-C						Number of comparisons per family	3
	Exp2	2	50.5	1	33	75.5	22.8	3	91.1	9.9	0	45.5	2.8	1.9	0	1	0	0	1										Alpha	0.05
	Exp3	9	94.1	1	66.7	96	74	0	89	3.8	0	69.3	0	1	2	1.9	0	2	0			ANOVA summary
																						F	12.29						Tukey's multiple comparisons test	Mean Diff,	95,00% CI of diff,	Significant?	Summary	Adjusted P Value
	> 100 cells per condition per experiment																					P value	0.0076						2934 mCherry vs. 2934 wt	-57.87	-99,95 to -15,78	Yes	*	0.0132	A-B
																						P value summary	**						2934 mCherry vs. 2934 DC	2	-40,09 to 44,09	No	ns	0.9884	A-C
																						Significant diff. among means (P < 0.05)?	Yes						2934 wt vs. 2934 DC	59.87	17,78 to 102,0	Yes	*	0.0113	B-C
																						R square	0.8038
																													Test details	Mean 1	Mean 2	Mean Diff,	SE of diff,	n1	n2	q	DF
																						Brown-Forsythe test							2934 mCherry vs. 2934 wt	3.667	61.53	-57.87	13.72	3	3	5.966	6
																						F (DFn, DFd)	1,503 (2, 6)						2934 mCherry vs. 2934 DC	3.667	1.667	2	13.72	3	3	0.2062	6
																						P value	0.2958						2934 wt vs. 2934 DC	61.53	1.667	59.87	13.72	3	3	6.172	6
																						P value summary	ns
																						Are SDs significantly different (P < 0.05)?	No
																						Bartlett's test
																						Bartlett's statistic (corrected)
																						P value
																						P value summary
																						Are SDs significantly different (P < 0.05)?
																						ANOVA table	SS	DF	MS	F (DFn, DFd)	P value
																						Treatment (between columns)	6937	2	3468	F (2, 6) = 12,29	P=0,0076
																						Residual (within columns)	1693	6	282.2
																						Total	8630	8
																						Data summary
																						Number of treatments (columns)	3
																						Number of values (total)	9
																						Table Analyzed	TKS dots in %						Number of families	1
																						Data sets analyzed	D-F						Number of comparisons per family	3
																													Alpha	0.05
																						ANOVA summary
																						F	4.243						Tukey's multiple comparisons test	Mean Diff,	95,00% CI of diff,	Significant?	Summary	Adjusted P Value
																						P value	0.0711						3047 mCherry vs. 3047 wt	-42.7	-91,73 to 6,331	No	ns	0.082	D-E
																						P value summary	ns						3047 mCherry vs. 3047 DC	-5.3	-54,33 to 43,73	No	ns	0.9417	D-F
																						Significant diff. among means (P < 0.05)?	No						3047 wt vs. 3047 DC	37.4	-11,63 to 86,43	No	ns	0.1251	E-F
																						R square	0.5858
																													Test details	Mean 1	Mean 2	Mean Diff,	SE of diff,	n1	n2	q	DF
																						Brown-Forsythe test							3047 mCherry vs. 3047 wt	44.13	86.83	-42.7	15.98	3	3	3.779	6
																						F (DFn, DFd)	0,3649 (2, 6)						3047 mCherry vs. 3047 DC	44.13	49.43	-5.3	15.98	3	3	0.469	6
																						P value	0.7087						3047 wt vs. 3047 DC	86.83	49.43	37.4	15.98	3	3	3.31	6
																						P value summary	ns
																						Are SDs significantly different (P < 0.05)?	No
																						Bartlett's test
																						Bartlett's statistic (corrected)
																						P value
																						P value summary
																						Are SDs significantly different (P < 0.05)?
																						ANOVA table	SS	DF	MS	F (DFn, DFd)	P value
																						Treatment (between columns)	3250	2	1625	F (2, 6) = 4,243	P=0,0711
																						Residual (within columns)	2298	6	383
																						Total	5548	8
																						Data summary
																						Number of treatments (columns)	3
																						Number of values (total)	9
																						Table Analyzed	TKS dots in %						Number of families	1
																						Data sets analyzed	G-I						Number of comparisons per family	3
																													Alpha	0.05
																						ANOVA summary
																						F	446.2						Tukey's multiple comparisons test	Mean Diff,	95,00% CI of diff,	Significant?	Summary	Adjusted P Value
																						P value	<0,0001						3041 mCherry vs. 3041 wt	-85.1	-94,93 to -75,27	Yes	****	<0,0001	G-H
																						P value summary	****						3041 mCherry vs. 3041 DC	-4.567	-14,40 to 5,267	No	ns	0.3875	G-I
																						Significant diff. among means (P < 0.05)?	Yes						3041 wt vs. 3041 DC	80.53	70,70 to 90,37	Yes	****	<0,0001	H-I
																						R square	0.9933
																													Test details	Mean 1	Mean 2	Mean Diff,	SE of diff,	n1	n2	q	DF
																						Brown-Forsythe test							3041 mCherry vs. 3041 wt	1.667	86.77	-85.1	3.205	3	3	37.55	6
																						F (DFn, DFd)	0,5531 (2, 6)						3041 mCherry vs. 3041 DC	1.667	6.233	-4.567	3.205	3	3	2.015	6
																						P value	0.6019						3041 wt vs. 3041 DC	86.77	6.233	80.53	3.205	3	3	35.54	6
																						P value summary	ns
																						Are SDs significantly different (P < 0.05)?	No
																						Bartlett's test
																						Bartlett's statistic (corrected)
																						P value
																						P value summary
																						Are SDs significantly different (P < 0.05)?
																						ANOVA table	SS	DF	MS	F (DFn, DFd)	P value
																						Treatment (between columns)	13748	2	6874	F (2, 6) = 446,2	P<0,0001
																						Residual (within columns)	92.44	6	15.41
																						Total	13841	8
																						Data summary
																						Number of treatments (columns)	3
																						Number of values (total)	9
																						Table Analyzed	TKS dots in %						Number of families	1
																						Data sets analyzed	J-L						Number of comparisons per family	3
																													Alpha	0.05
																						ANOVA summary
																						F	38.23						Tukey's multiple comparisons test	Mean Diff,	95,00% CI of diff,	Significant?	Summary	Adjusted P Value
																						P value	0.0004						3042 mCherry vs. 3042 wt	-52.6	-73,73 to -31,47	Yes	***	0.0006	J-K
																						P value summary	***						3042 mCherry vs. 3042 DC	-0.9333	-22,06 to 20,19	No	ns	0.9899	J-L
																						Significant diff. among means (P < 0.05)?	Yes						3042 wt vs. 3042 DC	51.67	30,54 to 72,79	Yes	***	0.0007	K-L
																						R square	0.9272
																													Test details	Mean 1	Mean 2	Mean Diff,	SE of diff,	n1	n2	q	DF
																						Brown-Forsythe test							3042 mCherry vs. 3042 wt	0	52.6	-52.6	6.885	3	3	10.8	6
																						F (DFn, DFd)	1,201 (2, 6)						3042 mCherry vs. 3042 DC	0	0.9333	-0.9333	6.885	3	3	0.1917	6
																						P value	0.3641						3042 wt vs. 3042 DC	52.6	0.9333	51.67	6.885	3	3	10.61	6
																						P value summary	ns
																						Are SDs significantly different (P < 0.05)?	No
																						Bartlett's test
																						Bartlett's statistic (corrected)
																						P value
																						P value summary
																						Are SDs significantly different (P < 0.05)?
																						ANOVA table	SS	DF	MS	F (DFn, DFd)	P value
																						Treatment (between columns)	5437	2	2719	F (2, 6) = 38,23	P=0,0004
																						Residual (within columns)	426.7	6	71.11
																						Total	5864	8
																						Data summary
																						Number of treatments (columns)	3
																						Number of values (total)	9
																						Table Analyzed	TKS dots in %						Number of families	1
																						Data sets analyzed	M-O						Number of comparisons per family	3
																													Alpha	0.05
																						ANOVA summary
																						F	0.001188						Tukey's multiple comparisons test	Mean Diff,	95,00% CI of diff,	Significant?	Summary	Adjusted P Value
																						P value	0.9988						3043 mCherry vs. 3043 wt	-0.03333	-2,457 to 2,390	No	ns	0.999	M-N
																						P value summary	ns						3043 mCherry vs. 3043 DC	0	-2,423 to 2,423	No	ns	>0,9999	M-O
																						Significant diff. among means (P < 0.05)?	No						3043 wt vs. 3043 DC	0.03333	-2,390 to 2,457	No	ns	0.999	N-O
																						R square	0.0003957
																													Test details	Mean 1	Mean 2	Mean Diff,	SE of diff,	n1	n2	q	DF
																						Brown-Forsythe test							3043 mCherry vs. 3043 wt	0.9667	1	-0.03333	0.7897	3	3	0.05969	6
																						F (DFn, DFd)	0,003546 (2, 6)						3043 mCherry vs. 3043 DC	0.9667	0.9667	0	0.7897	3	3	0	6
																						P value	0.9965						3043 wt vs. 3043 DC	1	0.9667	0.03333	0.7897	3	3	0.05969	6
																						P value summary	ns
																						Are SDs significantly different (P < 0.05)?	No
																						Bartlett's test
																						Bartlett's statistic (corrected)
																						P value
																						P value summary
																						Are SDs significantly different (P < 0.05)?
																						ANOVA table	SS	DF	MS	F (DFn, DFd)	P value
																						Treatment (between columns)	0.002222	2	0.001111	F (2, 6) = 0,001188	P=0,9988
																						Residual (within columns)	5.613	6	0.9356
																						Total	5.616	8
																						Data summary
																						Number of treatments (columns)	3
																						Number of values (total)	9
																						Table Analyzed	TKS dots in %						Number of families	1
																						Data sets analyzed	P-R						Number of comparisons per family	3
																													Alpha	0.05
																						ANOVA summary
																						F	0.706						Tukey's multiple comparisons test	Mean Diff,	95,00% CI of diff,	Significant?	Summary	Adjusted P Value
																						P value	0.5304						3059 mCherry vs. 3059 wt	-1.333	-4,945 to 2,279	No	ns	0.5308	P-Q
																						P value summary	ns						3059 mCherry vs. 3059 DC	-0.3	-3,912 to 3,312	No	ns	0.965	P-R
																						Significant diff. among means (P < 0.05)?	No						3059 wt vs. 3059 DC	1.033	-2,579 to 4,645	No	ns	0.6726	Q-R
																						R square	0.1905
																													Test details	Mean 1	Mean 2	Mean Diff,	SE of diff,	n1	n2	q	DF
																						Brown-Forsythe test							3059 mCherry vs. 3059 wt	0.6667	2	-1.333	1.177	3	3	1.602	6
																						F (DFn, DFd)	0,4725 (2, 6)						3059 mCherry vs. 3059 DC	0.6667	0.9667	-0.3	1.177	3	3	0.3604	6
																						P value	0.6448						3059 wt vs. 3059 DC	2	0.9667	1.033	1.177	3	3	1.241	6
																						P value summary	ns
																						Are SDs significantly different (P < 0.05)?	No
																						Bartlett's test
																						Bartlett's statistic (corrected)
																						P value
																						P value summary
																						Are SDs significantly different (P < 0.05)?
																						ANOVA table	SS	DF	MS	F (DFn, DFd)	P value
																						Treatment (between columns)	2.936	2	1.468	F (2, 6) = 0,7060	P=0,5304
																						Residual (within columns)	12.47	6	2.079
																						Total	15.41	8
																						Data summary
																						Number of treatments (columns)	3
																						Number of values (total)	9

## Sheet: Fig.2e
	Relative binding of MT1-MMP to MBP proteins
	MBP	PXwt	PXµµ					MBP	PXwt	PXµµ
Exp1	7.1	100	16.9				Theoretical mean	100	100	100
Exp2	45.4	100	25.2				Actual mean	18.1	100	18.4
Exp3	1.8	100	13.1				Number of values	3	3	3
							One sample t test		Sample difference has zero SD
							t, df	t=5,963, df=2		t=22,84, df=2
							P value (two tailed)	0.027		0.0019
							P value summary	*		**
							Significant (alpha=0.05)?	Yes		Yes
							How big is the discrepancy?
							Discrepancy	-81.9		-81.6
							SD of discrepancy	23.79		6.188
							SEM of discrepancy	13.74		3.573
							95% confidence interval	-141,0 to -22,80		-96,97 to -66,23
							R squared (partial eta squared)	0.9467		0.9962

## Sheet: Fig.2f
		Mean intensity TKS4 in MT1MMP dots					Table Analyzed	Mean intensity TKS4 in MT1MMP						Mean intensity TKS5 in MT1MMP dots					Table Analyzed	Mean intensity TKS5 in MT1MMP dots
			DMSO	SAR405											DMSO	SAR405
		Exp 1	165.932	103.748			Column B	SAR405						Exp 1	541.549	259.48			Column B	SAR405
		Exp 2	211.08	124.634			vs.	vs,						Exp 2	318.822	156.234			vs.	vs,
		Exp 3	185.002	118.083			Column A	DMSO						Exp 3	373.719	206.706			Column A	DMSO
		Number of cells					Unpaired t test							Number of cells					Unpaired t test
		Exp 1	20	13			P value	0.0077						Exp 1	20	20			P value	0.0498
		Exp 2	20	20			P value summary	**						Exp 2	20	20			P value summary	*
		Exp 3	20	20			Significantly different (P < 0.05)?	Yes						Exp 3	20	20			Significantly different (P < 0.05)?	Yes
		Sum	60	53			One- or two-tailed P value?	Two-tailed						Sum	60	60			One- or two-tailed P value?	Two-tailed
							t, df	t=4,967, df=4											t, df	t=2,781, df=4
							How big is the difference?												How big is the difference?
							Mean of column A	187.3											Mean of column A	411.4
							Mean of column B	115.5											Mean of column B	207.5
							Difference between means (B - A) ± SEM	-71,85 ± 14,47											Difference between means (B - A) ± SEM	-203,9 ± 73,33
							95% confidence interval	-112,0 to -31,69											95% confidence interval	-407,5 to -0,3052
							R squared (eta squared)	0.8605											R squared (eta squared)	0.659
							F test to compare variances												F test to compare variances
							F, DFn, Dfd	4,502, 2, 2											F, DFn, Dfd	5,052, 2, 2
							P value	0.3635											P value	0.3305
							P value summary	ns											P value summary	ns
							Significantly different (P < 0.05)?	No											Significantly different (P < 0.05)?	No
							Data analyzed												Data analyzed
							Sample size, column A	3											Sample size, column A	3
							Sample size, column B	3											Sample size, column B	3

## Sheet: Fig.3c
		TKS4 in WCL				TKS4 in Exosomes							TKS4 in WCL	TKS4 in Exosomes
			MDA-MB-231 Parental	MDA-MB-231-mCh-MT1-MMP-WT			MDA-MB-231 Parental	MDA-MB-231-mCh-MT1-MMP-WT				Theoretical mean	1	1
		Exp 1	1	0.404		Exp 1	1	1.749				Actual mean	0.62	1.538
		Exp 2	1	0.7		Exp 2	1	1.64				Number of values	6	6
		Exp 3	1	0.631		Exp 3	1	1.571
		Exp 4	1	0.667		Exp 4	1	1				One sample t test
		Exp 5	1	0.645		Exp 5	1	1.717				t, df	t=8.582, df=5	t=4.798, df=5
		Exp 6	1	0.673		Exp 6	1	1.553				P value (two tailed)	0.0004	0.0049
												P value summary	***	**
												Significant (alpha=0.05)?	Yes	Yes
												How big is the discrepancy?
												Discrepancy	-0.38	0.5383
												SD of discrepancy	0.1085	0.2749
												SEM of discrepancy	0.04428	0.1122
												95% confidence interval	-0.4938 to -0.2662	0.2499 to 0.8268
												R squared (partial eta squared)	0.9364	0.8215
		TKS5 in WCL				TKS5 in Exosomes							TKS5 in WCL	TKS5 in Exosomes
			MDA-MB-231 Parental	MDA-MB-231-mCh-MT1-MMP-WT			MDA-MB-231 Parental	MDA-MB-231-mCh-MT1-MMP-WT				Theoretical mean	1	1
		Exp 1	1	0.622		Exp 1	1	1.586				Actual mean	0.6977	1.43
		Exp 2	1	0.671		Exp 2	1	1.548				Number of values	6	6
		Exp 3	1	0.739		Exp 3	1	1.52
		Exp 4	1	0.815		Exp 4	1	1.307				One sample t test
		Exp 5	1	0.637		Exp 5	1	1.445				t, df	t=10.35, df=5	t=6.634, df=5
		Exp 6	1	0.702		Exp 6	1	1.176				P value (two tailed)	0.0001	0.0012
												P value summary	***	**
												Significant (alpha=0.05)?	Yes	Yes
												How big is the discrepancy?
												Discrepancy	-0.3023	0.4303
												SD of discrepancy	0.07157	0.1589
												SEM of discrepancy	0.02922	0.06487
												95% confidence interval	-0.3774 to -0.2272	0.2636 to 0.5971
												R squared (partial eta squared)	0.9554	0.898

## Sheet: Fig.3d
		AdjDiameter	# EVs	% EVs (of total)	Avr # CD63gold/ADJdiameter
		0-19	0	0	0
		20-39	25	10.4603	0.0427709
		40-59	54	22.5941	0.0334503
		60-79	51	21.3389	0.0247471
		80-99	42	17.5732	0.0135869
		100-119	29	12.1339	0.0190121
		120-139	15	6.27615	0.0165317
		140-159	7	2.92887	0.0078116
		160-179	6	2.51046	0.00897236
		180-199	6	2.51046	0.0103473
		>200	4	1.67364	0.00866355
		Sum	239
		% EVs bwlow 60 nm	33.0544
		% EVs below 100 nm	71.9665

## Sheet: Fig.4b
		Relative amount of 34 kDa fragment
		MT1wt + GFP	MT1wt + TKS4-GFP	MT1wt + TKS5-GFP	MT1DC + TKS4-GFP	MT1DC + TKS5-GFP				MT1wt + TKS4-GFP	MT1wt + TKS5-GFP	MT1DC + TKS4-GFP	MT1DC + TKS5-GFP
	Exp 1	1	4.24	2.97	0.07	0.05			Theoretical mean	1	1	1	1
	Exp 2	1	3.78	2.99	0.27	0.16			Actual mean	3.49	2.96	0.14	0.09667
	Exp 3	1	2.45	2.92	0.08	0.08			Number of values	3	3	3	3
									One sample t test
									t, df	t=4,640, df=2	t=94,16, df=2	t=13,22, df=2	t=27,52, df=2
									P value (two tailed)	0.0435	0.0001	0.0057	0.0013
									P value summary	*	***	**	**
									Significant (alpha=0.05)?	Yes	Yes	Yes	Yes
									How big is the discrepancy?
									Discrepancy	2.49	1.96	-0.86	-0.9033
									SD of discrepancy	0.9296	0.03606	0.1127	0.05686
									SEM of discrepancy	0.5367	0.02082	0.06506	0.03283
									95% confidence interval	0,1808 to 4,799	1,870 to 2,050	-1,140 to -0,5801	-1,045 to -0,7621
									R squared (partial eta squared)	0.915	0.9998	0.9887	0.9974

## Sheet: Fig.4d
		Relative amount of 34 kDa fragment
		GFP	TKS4-GFP	TKS4µµ-GFP			Theoretical mean	1	1	1
	Exp1	1	2.17	1.43			Actual mean	1	1.942	1.305
	Exp2	1	2.23	1.63			Number of values	6	6	6
	Exp3	1	2.39	1.56
	Exp4	1	1.83	1.28			One sample t test	Sample difference has zero SD
	Exp5	1	1.45	0.91			t, df		t=6,073, df=5	t=2,565, df=5
	Exp6	1	1.58	1.02			P value (two tailed)		0.0017	0.0503
							P value summary		**	ns
							Significant (alpha=0.05)?		Yes	No
							How big is the discrepancy?
							Discrepancy		0.9417	0.305
							SD of discrepancy		0.3798	0.2913
							SEM of discrepancy		0.1551	0.1189
							95% confidence interval		0,5431 to 1,340	-0,0006543 to 0,6107
							R squared (partial eta squared)		0.8806	0.5682

## Sheet: Fig.4e
		Relative amount of 34 kDa fragment
		scr GFP	siTKS4-5 GFP	scr TKS4wt	siTKS4-5 TKS4wt	scr TKS4siRes	siTKS4-5 TKS4siRes				scr GFP	siTKS4-5 GFP	scr TKS4wt	siTKS4-5 TKS4wt	scr TKS4siRes	siTKS4-5 TKS4siRes
	Exp1	1	0.64	2.29	1.25	2.38	1.92			Theoretical mean	1	1	1	1	1	1
	Exp2	1	0.68	2.15	0.99	2.73	2.03			Actual mean	1	0.6433	2.157	1.023	2.527	1.907
	Exp3	1	0.61	2.03	0.83	2.47	1.77			Number of values	3	3	3	3	3	3
										One sample t test	Sample difference has zero SD
										t, df		t=17,59, df=2	t=15,40, df=2	t=0,1907, df=2	t=14,55, df=2	t=12,03, df=2
										P value (two tailed)		0.0032	0.0042	0.8664	0.0047	0.0068
										P value summary		**	**	ns	**	**
										Significant (alpha=0.05)?		Yes	Yes	No	Yes	Yes
										How big is the discrepancy?
										Discrepancy		-0.3567	1.157	0.02333	1.527	0.9067
										SD of discrepancy		0.03512	0.1301	0.212	0.1818	0.1305
										SEM of discrepancy		0.02028	0.07513	0.1224	0.1049	0.07535
										95% confidence interval		-0,4439 to -0,2694	0,8334 to 1,480	-0,5032 to 0,5499	1,075 to 1,978	0,5825 to 1,231
										R squared (partial eta squared)		0.9936	0.9916	0.01785	0.9906	0.9864

## Sheet: Fig.4g
	Relative amount of MT1-MMP 50-52 kDa bands in CM
	scr	siTKS4/siTKS5	scr	siTKS4/siTKS5					Theoretical mean	1	1	1	1
Exp 1	1	0.546737	1.15094	0.620586					Actual mean	1	0.6303	1.178	0.5447
Exp 2	1	0.557585	1.08259	0.50404					Number of values	3	3	3	3
Exp 3	1	0.786574	1.29921	0.509403
									One sample t test	Sample difference has zero SD
									t, df		t=4,728, df=2	t=2,777, df=2	t=11,99, df=2
									P value (two tailed)		0.0419	0.1089	0.0069
									P value summary		*	ns	**
									Significant (alpha=0.05)?		Yes	No	Yes
									How big is the discrepancy?
									Discrepancy		-0.3697	0.1776	-0.4553
									SD of discrepancy		0.1354	0.1107	0.06579
									SEM of discrepancy		0.0782	0.06394	0.03799
									95% confidence interval		-0,7062 to -0,03323	-0,09751 to 0,4527	-0,6188 to -0,2919
									R squared (partial eta squared)		0.9179	0.7941	0.9863

[truncated: 38 more sheets: Fig.5a, Fig.5c, Fig.5d, Fig.6b, Fig.6d, Fig.6e, Fig.7a, Fig.7g, Fig.7h, Fig.8a, Fig.8d, Fig.8e, Fig.9a, Fig.9b, Fig.9d, Fig.9e, Fig.9f, Fig.9g, Fig.9h, Fig.9i …]
